# Supplementary material for: Effect of shooting experience on executive function: differences between experts and novices
Source: PeerJ. 2020 Sep 15;8:e9802. doi: 10.7717/peerj.9802 (PMC7500350; doi:10.7717/peerj.9802)
Supplement: Supplemental Information 1 — The raw data (basic information, reaction time, and correct rate of the subjects) shows the effects of shooting training on executive function. These participants were used for statistical analysis to compare three levels of shooting experience. Sex: male 1; female 2; Grouping: 1 control group; 2 novice group; 3 expert group; Age: the age of the subjects; Shooting age: the age of the shooter training; RT: the reaction time; ACC: the correct rate [file peerj-08-9802-s001.xlsx]

## Sheet: Reaction time
Subject-rt	200-1	200-2	300-1	300-2	400-1	400-2	age	sex	shooting	group1	group2
1	149.11	156	164.71	176.05	187.14	161.26	34	2	19	3	3
2	159.87	177.5	157.76	206.2	173.94	223.5	20	2	4	2	2
3	140.27	123	152.71	118.8	174.33	172.5	18	1	2	2	2
4	152.33	161.57	184.88	212.33	180.67	229.68	20	1	4	2	3
5	160.78	151	180.86	178	161.2	208.67	17	2	2.5	2	3
6	152.69	157.33	160.75	198.2	161.68	215.53	16	1	1.5	2	2
7	140.71	145.86	165.38	178.68	176.58	203.2	18	2	2.5	2	2
8	142.41	157.88	165.94	157.39	140.41	181.32	16	2	1.5	2	2
9	144.94	149.86	157.13	177.8	180.9	197.4	30	1	14	3	3
10	144.17	152.77	170.1	170.36	150.39	178.94	29	1	14	3	3
11	172.13	176	194	194.53	188.42	200.86	30	1	15	3	3
12	144.84	154.08	153	152.35	139.46	166.54	26	1	11	3	3
13	155.16	170.5	175	211.73	178.47	224.46	26	1	11	2	2
14	147	156.58	164.5	183.71	159.71	176.33	31	1	18	3	3
15	166.11	155	169.25	181.37	170.58	192.82	19	1	4.5	2	3
16	141.62	133.45	179.5	164.94	197.62	181.33	15	1	5	2	2
17	159	167.33	183.73	201.22	180.67	205.55	15	1	1	2	2
18	140.14	158.72	162.5	200.45	170.48	189.63	40	1	23	3	3
19	168.36	158.89	206.33	186.64	213.73	212.91	47	1	32	3	3
20	141.25	138.71	148.75	145.19	137.73	149	17	1	2	2	2
21	149.71	131.55	158.38	179.71	157.86	168.74	23	1	0	1	1
22	171	147.63	184.77	231.36	267.07	247.45	23	1	0	1	1
23	156.33	.	261.17	209.22	248.71	284.14	23	1	0	1	1
24	178.67	158.14	217.32	244.53	223.13	246.96	23	2	0	1	1
25	155.67	177.67	223.25	218.33	252	261.17	25	1	0	1	1
26	156.5	180.33	212.63	220	284.33	263.89	25	1	0	1	1
27	148.69	148.13	157.53	160	152.83	164.15	23	1	0	1	1
28	166	195	265	241.71	270.33	279.4	24	1	0	1	1
29	163	.	227.67	202.78	294.25	292.55	24	2	0	1	1
30	175.5	182.86	215.61	233.71	222.13	254.88	21	2	0	1	1
31	151.12	148.94	166.56	191.77	178.72	206.36	25	1	0	1	1
32	163.93	161.3	191	195.31	183.68	207.68	23	1	0	1	1

## Sheet: Accuracy
Subject-acc	200-1	200-2	300-1	300-2	400-1	400-2	age	sex	shooting	group1	group2
1	0.94	1	1	1	0.95	1	34	2	19	3	3
2	1	0.67	1	0.8	0.94	0.91	20	2	4	2	2
3	0.82	0	0.86	0.2	1	0.75	18	1	2	2	2
4	0.92	0.71	1	0.75	1	0.92	20	1	4	2	3
5	0.78	0.67	0.95	0.73	0.85	0.94	17	2	2.5	2	3
6	1	0.92	0.96	0.88	1	0.8	16	1	1.5	2	2
7	0.76	1	0.96	0.73	0.89	0.8	18	2	2.5	2	2
8	0.91	0.59	0.94	0.61	0.91	0.58	16	2	1.5	2	2
9	0.83	0.71	0.87	0.67	0.7	0.8	30	1	14	3	3
10	1	0.69	0.9	0.75	0.96	0.75	29	1	14	3	3
11	1	1	1	0.93	0.92	0.97	30	1	15	3	3
12	0.79	0.92	0.92	0.76	0.92	0.89	26	1	11	3	3
13	0.95	0.83	1	0.87	1	0.92	26	1	11	2	2
14	0.95	0.58	1	0.71	0.92	0.67	31	1	18	3	3
15	0.89	0.83	0.94	0.89	0.87	0.77	19	1	4.5	2	3
16	0.85	0.36	0.83	0	0.83	0.22	15	1	5	2	2
17	1	0.33	0.91	0.74	0.96	0.55	15	1	1	2	2
18	0.9	0.67	0.94	0.95	0.81	1	40	1	23	3	3
19	1	1	1	0.93	1	1	47	1	32	3	3
20	0.92	0.57	1	0.81	1	0.83	17	1	2	2	2
21	0.95	0.73	0.95	1	1	1	23	1	0	1	1
22	0.83	0.75	0.85	0.86	1	0.95	23	1	0	1	1
23	1	.	1	0.33	0.43	0.5	23	1	0	1	1
24	0.78	0.71	0.84	0.94	0.91	0.57	23	2	0	1	1
25	0.67	0.33	1	0.83	0.89	0.5	25	1	0	1	1
26	1	0.67	0.88	0.86	0.75	0.72	25	1	0	1	1
27	1	0.93	0.94	0.83	0.94	0.95	23	1	0	1	1
28	1	1	0.92	1	1	1	24	1	0	1	1
29	1	.	0	0.67	0.38	0.75	24	2	0	1	1
30	1	0.71	0.91	1	1	0.96	21	2	0	1	1
31	0.82	0.63	1	0.86	1	0.95	25	1	0	1	1
32	1	0.9	1	0.94	0.91	0.89	23	1	0	1	1
